# Supplementary material for: Mobilomics in Saccharomyces cerevisiae strains
Source: BMC Bioinformatics. 2013 Mar 20;14:102. doi: 10.1186/1471-2105-14-102 (PMC3684551; doi:10.1186/1471-2105-14-102)
Supplement: Additional file 4: Annotated features — Annotations of genomic features for each pme–Ty marked region on RefSeq: two summary tables and the complete.csv table with all Ty, solo–LTR and GRm annotated features. [file 1471-2105-14-102-S4.zip]

Archive with 3 entries (3 files):
- suppltable_complete.csv
- TableS4-A.tiff
- TableS4-B.tiff
