# Supplementary material for: Mobilomics in Saccharomyces cerevisiae strains
Source: BMC Bioinformatics. 2013 Mar 20;14:102. doi: 10.1186/1471-2105-14-102 (PMC3684551; doi:10.1186/1471-2105-14-102)
Supplement: Additional file 4: Annotated features — Annotations of genomic features for each pme–Ty marked region on RefSeq: two summary tables and the complete.csv table with all Ty, solo–LTR and GRm annotated features. [file 1471-2105-14-102-S4.zip › suppltable_complete.csv]

I	160169	166320	6152	YARCdelta3-Ty1LTR
I	160169	166320	6152	YARCdelta4-Ty1LTR
I	160169	166320	6152	YARCdelta5-Ty1LTR
I	160169	166320	6152	ARS:McCune_ARS101--Scer-McCune-nonCDR-origin-/-unchecked-origin;Scer-high-confidence-ARS
I	160169	166320	6152	ARS:I-166--Scer-OriDB-Dubious-ARS
I	160169	166320	6152	TER103
I	160169	166320	6152	tRNAgene:tA(UGC)A--Ala
I	160169	166320	6152	ExperBreak:Argueso_17
I	160169	166320	6152	YARCTy1-1
I	179598	190182	10585	YARWsigma1-Ty3LTR
I	179598	190182	10585	YARWdelta6-Ty1LTR
I	179598	190182	10585	YARWdelta7-Ty2LTR
I	179598	190182	10585	tRNAgene:tL(CAA)A--Leu
I	179598	190182	10585	tRNAgene:tS(AGA)A--Ser
I	179598	190182	10585	EvolBreak:Rachidi_02
I	179598	190182	10585	ExperBreak:Lemoine2008_03
I	179598	190182	10585	ExperBreak:Argueso_19
I	179598	190182	10585	ExperBreak:Argueso_20
I	179598	190182	10585	gammaH2A-site
I	179598	190182	10585	gammaH2A-site
I	179598	190182	10585	gammaH2A-site
I	198804	202825	4022	ARS:I-197--Scer-OriDB-Dubious-ARS
I	198804	202825	4022	ARS:ars1.203--Scer-high-confidence-ARS
I	198804	202825	4022	ARS:I-206--Scer-OriDB-Likely-ARS
I	203061	220872	17812	YARCdelta8-Ty1LTR
I	203061	220872	17812	ARS:ars1.203--Scer-high-confidence-ARS
I	203061	220872	17812	ARS:I-206--Scer-OriDB-Likely-ARS
I	203061	220872	17812	ARS:ARS111--Scer-high-confidence-ARS
I	203061	220872	17812	ARS:I-215--Scer-OriDB-Confirmed-ARS
I	203061	220872	17812	gammaH2A-site
I	203061	220872	17812	gammaH2A-site
I	203061	220872	17812	gammaH2A-site
I	203061	220872	17812	gammaH2A-site
II	29639	36311	6673	YBLWdelta4-Ty2LTR
II	29639	36311	6673	YBLWdelta5-Ty2LTR
II	29639	36311	6673	YBLWdelta6-Ty1LTR
II	29639	36311	6673	YBLCtau1-Ty4LTR
II	29639	36311	6673	ARS:II-37--Scer-OriDB-Dubious-ARS
II	29639	36311	6673	ExperBreak:Maxwell_05
II	29639	36311	6673	YBLWTy2-1
II	29639	36311	6673	gammaH2A-site
II	221036	227028	5993	YBLWdelta8-Ty1LTR
II	221036	227028	5993	YBLWdelta9-Ty1LTR
II	221036	227028	5993	YBLWdelta10-Ty1LTR
II	221036	227028	5993	ARS:II-229--Scer-OriDB-Dubious-ARS
II	221036	227028	5993	ExperBreak:Degtyareva_02;Degtyareva_08;Degtyareva_12;Argueso_22
II	221036	227028	5993	YBLWTy1-1
II	259349	265645	6297	YBRWdelta12-Ty1LTR
II	259349	265645	6297	YBRWdelta13-Ty1LTR
II	259349	265645	6297	ARS:II-259--Scer-OriDB-Likely-ARS
II	259349	265645	6297	ARS:II-266--Scer-OriDB-Dubious-ARS
II	259349	265645	6297	EvolBreak:Dunn_10
II	259349	265645	6297	ExperBreak:Lemoine_03;Degtyareva_17;Lemoine2008_27;Argueso_23
II	259349	265645	6297	YBRWTy1-2
II	643078	647713	4636	YBRCtau2-Ty4LTR
II	643078	647713	4636	YBRWdelta18-Ty1LTR
II	643078	647713	4636	YBRCdelta19-Ty1LTR
II	643078	647713	4636	tRNAgene:tE(UUC)B--Glu;
II	643078	647713	4636	EvolBreak:Kellis_10
III	82412	94094	11683	YCLWdelta15-Ty1LTR
III	82412	94094	11683	YCLCdelta1-Ty1LTR
III	82412	94094	11683	YCLWdelta2a-Ty1LTR
III	82412	94094	11683	YCLWdelta3-Ty1LTR
III	82412	94094	11683	YCLWdelta2b-Ty1LTR
III	82412	94094	11683	YCLWdelta4-Ty2LTR
III	82412	94094	11683	YCLWdelta5-Ty2LTR
III	82412	94094	11683	ARS:III-85--Scer-OriDB-Dubious-ARS
III	82412	94094	11683	TER302
III	82412	94094	11683	tRNAgene:tE(UUC)C--Glu;
III	82412	94094	11683	tRNAgene:tL(CAA)C--Leu
III	82412	94094	11683	ExperBreak:Maxwell_06
III	82412	94094	11683	ExperBreak:VanHulle_01;Argueso_24
III	82412	94094	11683	YCLWTy2-1
III	82412	94094	11683	gammaH2A-site
III	82412	94094	11683	gammaH2A-site
IV	56028	61039	5012	gammaH2A-site
IV	56028	61039	5012	gammaH2A-site
IV	513253	519745	6493	YDRCdelta2-Ty1LTR
IV	513253	519745	6493	YDRCdelta3-Ty1LTR
IV	513253	519745	6493	YDRCdelta4-Ty2LTR
IV	513253	519745	6493	YDRCdelta5-Ty2LTR
IV	513253	519745	6493	tRNAgene:tL(UAA)D--Leu
IV	513253	519745	6493	YDRCTy2-1
IV	527175	538554	11380	HS4-8
IV	645234	652451	7218	YDRCdelta7-Ty1LTR
IV	645234	652451	7218	YDRCdelta8-Ty1LTR
IV	645234	652451	7218	YDRCsigma1-Ty3LTR
IV	645234	652451	7218	YDRCdelta9-Ty1LTR
IV	645234	652451	7218	ARS:IV-645--Scer-OriDB-Likely-ARS
IV	645234	652451	7218	ExperBreak:Maxwell_08
IV	645234	652451	7218	ExperBreak:Argueso_29
IV	645234	652451	7218	YDRCTy1-1
IV	645234	652451	7218	gammaH2A-site
IV	871598	884335	12738	YDRWdelta13-Ty1LTR
IV	871598	884335	12738	YDRWdelta14-Ty1LTR
IV	871598	884335	12738	ARS:IV-865--Scer-OriDB-Dubious-ARS
IV	871598	884335	12738	ARS:IV-879--Scer-OriDB-Likely-ARS
IV	871598	884335	12738	ExperBreak:Argueso_30
IV	871598	884335	12738	ExperBreak:Dunham_01
IV	871598	884335	12738	ExperBreak:Schacherer2004_02
IV	871598	884335	12738	ExperBreak:Lemoine_04
IV	871598	884335	12738	YDRWTy2-2
IV	871598	884335	12738	YDRCTy1-2
IV	966507	979926	13420	ARS:IV-973--Scer-OriDB-Dubious-ARS
IV	966507	979926	13420	ExperBreak:Argueso_31
IV	966507	979926	13420	ExperBreak:Lemoine2008_18
IV	966507	979926	13420	gammaH2A-site
IV	980811	993162	12352	YDRWdelta19-Ty1LTR
IV	980811	993162	12352	YDRWdelta20-Ty1LTR
IV	980811	993162	12352	YDRCdelta21-Ty1LTR
IV	980811	993162	12352	YDRCdelta22-Ty1LTR
IV	980811	993162	12352	YDRCsigma4-Ty3LTR
IV	980811	993162	12352	ARS:IV-991--Scer-OriDB-Dubious-ARS
IV	980811	993162	12352	tRNAgene:tS(AGA)D2--Ser
IV	980811	993162	12352	tRNAgene:tG(GCC)D2--Gly
IV	980811	993162	12352	EvolBreak:Kellis_20
IV	980811	993162	12352	ExperBreak:Argueso_31
IV	980811	993162	12352	ExperBreak:Lemoine2008_18
IV	980811	993162	12352	YDRWTy2-3
IV	980811	993162	12352	YDRCTy1-3
IV	1094328	1101946	7619	YDRWdelta23-Ty1LTR
IV	1094328	1101946	7619	YDRWdelta24-Ty1LTR
IV	1094328	1101946	7619	tRNAgene:tF(GAA)D--Phe
IV	1094328	1101946	7619	YDRWTy1-4
IV	1094328	1101946	7619	gammaH2A-site
IV	1156006	1161466	5461	ARS:ARS432--Scer-high-confidence-ARS
IV	1156006	1161466	5461	ARS:IV-1159--Scer-OriDB-Confirmed-ARS
IV	1156006	1161466	5461	ExperBreak:Brown_01
IV	1156006	1161466	5461	ExperBreak:Gresham_22;Gresham_23
IV	1156006	1161466	5461	ExperBreak:Dunham_03
IV	1156006	1161466	5461	gammaH2A-site
IV	1156006	1161466	5461	gammaH2A-site
IV	1205989	1212883	6895	YDRWdelta27-Ty1LTR
IV	1205989	1212883	6895	YDRWdelta28-Ty1LTR
IV	1205989	1212883	6895	ARS:IV-1211--Scer-OriDB-Dubious-ARS
IV	1205989	1212883	6895	YDRWTy1-5
IX	105576	136096	30521	ARS:ARS909--Scer-high-confidence-ARS;Scer-McCune-CDR-origin-/-unchecked-origin
IX	105576	136096	30521	ARS:IX-106--Scer-OriDB-Confirmed-ARS
IX	105576	136096	30521	ARS:IX-114--Scer-OriDB-Dubious-ARS
IX	105576	136096	30521	ARS:ARS911--Scer-high-confidence-ARS
IX	105576	136096	30521	ARS:IX-136--Scer-OriDB-Confirmed-ARS
IX	105576	136096	30521	HS9-3
IX	105576	136096	30521	gammaH2A-site
IX	204828	210736	5909	YILWsigma1-Ty3LTR
IX	204828	210736	5909	YILWsigma2-Ty3LTR
IX	204828	210736	5909	ARS:IX-205--Scer-OriDB-Likely-ARS
IX	204828	210736	5909	tRNAgene:tI(AAU)I2--Ile
IX	204828	210736	5909	ExperBreak:Argueso_42
IX	204828	210736	5909	YILWTy3-1
IX	389366	395537	6172	gammaH2A-site
V	274161	278166	4006	ARS:V-277--Scer-OriDB-Likely-ARS
V	274161	278166	4006	ARS:ars5.278--Scer-high-confidence-ARS
V	442814	450055	7242	YERWdelta17-Ty1LTR
V	442814	450055	7242	YERCdelta19-Ty1LTR
V	442814	450055	7242	YERWdelta21-Ty1LTR
V	442814	450055	7242	YERCdelta20-Ty1LTR
V	442814	450055	7242	ARS:ARS519--Scer-high-confidence-ARS
V	442814	450055	7242	tRNAgene:tI(AAU)E1--Ile
V	442814	450055	7242	ExperBreak:VanHulle_14;Argueso_32
V	442814	450055	7242	ExperBreak:Lemoine2008_22
V	442814	450055	7242	YERCTy1-1
V	442814	450055	7242	gammaH2A-site
V	491418	499347	7930	YERCdelta23-Ty1LTR
V	491418	499347	7930	YERCdelta24-Ty1LTR
V	491418	499347	7930	ARS:V-499--Scer-OriDB-Confirmed-ARS
V	491418	499347	7930	ARS:ARS520--Scer-high-confidence-ARS;Scer-McCune-CDR-origin-/-unchecked-origin
V	491418	499347	7930	tRNAgene:tR(ACG)E--Arg
V	491418	499347	7930	ExperBreak:Lemoine2008_06;Argueso_33
V	491418	499347	7930	ExperBreak:Gresham_16;Gresham_20
V	491418	499347	7930	YERCTy1-2
V	500712	505056	4345	ARS:V-510--Scer-OriDB-Dubious-ARS
V	500712	505056	4345	ExperBreak:James_03
VI	136267	145360	9094	YFLWdelta2-Ty1LTR
VI	136267	145360	9094	YFLWdelta3-Ty2LTR
VI	136267	145360	9094	YFLWdelta4-Ty2LTR
VI	136267	145360	9094	YFLWdelta5-Ty1LTR
VI	136267	145360	9094	YFLWtau1-Ty4LTR
VI	136267	145360	9094	YFLCdelta6-Ty1LTR
VI	136267	145360	9094	ARS:ARS605--Scer-high-confidence-ARS
VI	136267	145360	9094	tRNAgene:tN(GUU)F--Asn
VI	136267	145360	9094	ExperBreak:Argueso_34
VI	136267	145360	9094	ExperBreak:Gresham_21
VI	136267	145360	9094	YFLWTy2-1
VI	136267	145360	9094	gammaH2A-site
VI	136267	145360	9094	gammaH2A-site
VII	69354	73360	4007	ARS:VII-70--Scer-OriDB-Likely-ARS
VII	110733	115875	5143	YGLWtau1-Ty4LTR
VII	110733	115875	5143	YGLCdelta1-Ty1LTR
VII	110733	115875	5143	YGLWdelta2-Ty1LTR
VII	110733	115875	5143	YGLWdelta3-Ty1LTR
VII	110733	115875	5143	ARS:McCune_ARS704--Scer-McCune-CDR-origin-/-checked-origin;Scer-high-confidence-ARS
VII	110733	115875	5143	ARS:VII-112--Scer-OriDB-Confirmed-ARS
VII	110733	115875	5143	ARS:VII-115--Scer-OriDB-Likely-ARS
VII	110733	115875	5143	tRNAgene:tK(UUU)G1--Lys;
VII	110733	115875	5143	EvolBreak:Kellis_01
VII	110733	115875	5143	EvolBreak:Kellis_73
VII	110733	115875	5143	ExperBreak:Argueso_35
VII	110733	115875	5143	ExperBreak:Argueso_36
VII	110733	115875	5143	gammaH2A-site
VII	338274	348106	9833	ARS:VII-338--Scer-OriDB-Dubious-ARS
VII	401255	405454	4200	YGLWsigma2-Ty3LTR
VII	401255	405454	4200	YGLWdelta7-Ty1LTR
VII	401255	405454	4200	YGLWdelta8-Ty1LTR
VII	401255	405454	4200	YGLWdelta9-Ty1LTR
VII	401255	405454	4200	YGLCsigma3-Ty3LTR
VII	401255	405454	4200	TER702
VII	401255	405454	4200	tRNAgene:tE(UUC)G2--Glu;
VII	401255	405454	4200	ExperBreak:Admire_01
VII	401255	405454	4200	gammaH2A-site
VII	535743	541777	6035	YGRCdelta12-Ty1LTR
VII	535743	541777	6035	YGRWdelta13-Ty1LTR
VII	535743	541777	6035	YGRWdelta14-Ty1LTR
VII	535743	541777	6035	ARS:VII-540--Scer-OriDB-Dubious-ARS
VII	535743	541777	6035	ExperBreak:Admire_02
VII	535743	541777	6035	YGRWTy1-1
VII	561546	568326	6781	YGRCdelta15-Ty1LTR
VII	561546	568326	6781	YGRCdelta16-Ty1LTR
VII	561546	568326	6781	ARS:ARS721--Scer-high-confidence-ARS
VII	561546	568326	6781	tRNAgene:tS(AGA)G--Ser
VII	561546	568326	6781	ExperBreak:Argueso_37
VII	561546	568326	6781	YGRCTy1-2
VII	568596	574809	6214	YGRCdelta17-Ty2LTR
VII	568596	574809	6214	YGRCdelta18-Ty2LTR
VII	568596	574809	6214	ARS:VII-569--Scer-OriDB-Confirmed-ARS
VII	568596	574809	6214	ARS:McCune_ARS722--Scer-McCune-CDR-origin-/-unchecked-origin;Scer-high-confidence-ARS
VII	568596	574809	6214	ARS:VII-575--Scer-OriDB-Confirmed-ARS
VII	568596	574809	6214	ExperBreak:Argueso_37
VII	568596	574809	6214	YGRCTy2-1
VII	707185	714158	6974	YGRWsigma4-Ty3LTR
VII	707185	714158	6974	YGRWsigma5-Ty3LTR
VII	707185	714158	6974	YGRCdelta20-Ty1LTR
VII	707185	714158	6974	YGRWTy3-1
VII	707185	714158	6974	gammaH2A-site
VII	810718	823678	12961	YGRWdelta27-Ty2LTR
VII	810718	823678	12961	YGRWdelta28-Ty2LTR
VII	810718	823678	12961	YGRCdelta29-Ty1LTR
VII	810718	823678	12961	YGRCdelta30-Ty1LTR
VII	810718	823678	12961	ARS:VII-805--Scer-OriDB-Dubious-ARS
VII	810718	823678	12961	tRNAgene:tV(AAC)G2--Val
VII	810718	823678	12961	YGRWTy2-2
VII	810718	823678	12961	YGRCTy1-3
VIII	85369	92401	7033	YHLCsigma1-Ty3LTR
VIII	85369	92401	7033	YHLWtau1-Ty4LTR
VIII	85369	92401	7033	YHLWtau2-Ty4LTR
VIII	85369	92401	7033	YHLCdelta1-Ty1LTR
VIII	85369	92401	7033	YHLWdelta2-Ty1LTR
VIII	85369	92401	7033	ARS:VIII-88--Scer-OriDB-Dubious-ARS
VIII	85369	92401	7033	TER801
VIII	85369	92401	7033	ExperBreak:Argueso_39
VIII	85369	92401	7033	YHLWTy4-1
VIII	525435	542396	16962	YHRCdelta14-Ty1LTR
VIII	525435	542396	16962	ARS:VIII-536--Scer-OriDB-Likely-ARS
VIII	525435	542396	16962	ExperBreak:Argueso_40
VIII	525435	542396	16962	ExperBreak:Argueso_41
VIII	525435	542396	16962	gammaH2A-site
VIII	525435	542396	16962	gammaH2A-site
VIII	525435	542396	16962	gammaH2A-site
VIII	543402	551193	7792	YHRCdelta15-Ty1LTR
VIII	543402	551193	7792	YHRCdelta16-Ty1LTR
VIII	543402	551193	7792	ARS:VIII-551--Scer-OriDB-Likely-ARS
VIII	543402	551193	7792	ExperBreak:Argueso_41
VIII	543402	551193	7792	YHRCTy1-1
VIII	543402	551193	7792	gammaH2A-site
VIII	543402	551193	7792	gammaH2A-site
X	196175	204693	8519	YJLWsigma1-Ty3LTR
X	196175	204693	8519	YJLWtau1-Ty4LTR
X	196175	204693	8519	YJLWtau2-Ty4LTR
X	196175	204693	8519	YJLCdelta3-Ty1LTR
X	196175	204693	8519	ARS:ARS1008--Scer-high-confidence-ARS;Scer-McCune-CDR-origin-/-unchecked-origin
X	196175	204693	8519	ARS:X-204--Scer-OriDB-Confirmed-ARS
X	196175	204693	8519	tRNAgene:tA(AGC)J--Ala
X	196175	204693	8519	EvolBreak:Kellis_49
X	196175	204693	8519	ExperBreak:VanHulle_05
X	196175	204693	8519	YJLWTy4-1
X	196175	204693	8519	gammaH2A-site
X	420565	424567	4003	YJLWtau4-Ty4LTR
X	420565	424567	4003	YJLWdelta10-Ty1LTR
X	420565	424567	4003	tRNAgene:tM(CAU)J2--Met;
X	420565	424567	4003	tRNAgene:tL(UAA)J--Leu
X	420565	424567	4003	EvolBreak:Kellis_92
X	472003	484396	12394	YJRWdelta11-Ty1LTR
X	472003	484396	12394	YJRWdelta12-Ty1LTR
X	472003	484396	12394	YJRWdelta13-Ty1LTR
X	472003	484396	12394	ARS:X-485--Scer-OriDB-Dubious-ARS
X	472003	484396	12394	ExperBreak:Argueso_46
X	472003	484396	12394	ExperBreak:Lemoine2008_10
X	472003	484396	12394	YJRWTy1-1
X	472003	484396	12394	YJRWTy1-2
X	711371	717550	6180	ARS:McCune_ARS1022--Scer-McCune-CDR-origin-/-checked-origin;Scer-high-confidence-ARS
X	711371	717550	6180	ARS:X-712--Scer-OriDB-Confirmed-ARS
X	711371	717550	6180	gammaH2A-site
XI	513059	523617	10559	YKRCdelta11-Ty1LTR
XI	513059	523617	10559	YKRCdelta12-Ty1LTR
XI	513059	523617	10559	ARS:McCune_ARS1116--Scer-McCune-CDR-origin-/-checked-origin;Scer-high-confidence-ARS
XI	513059	523617	10559	ARS:XI-517--Scer-OriDB-Confirmed-ARS
XI	513059	523617	10559	ARS:XI-520--Scer-OriDB-Likely-ARS
XI	513059	523617	10559	tRNAgene:tA(AGC)K2--Ala
XI	513059	523617	10559	gammaH2A-site
XI	613329	645577	32249	ARS:XI-617--Scer-OriDB-Likely-ARS
XI	613329	645577	32249	ARS:ARS1122--Scer-high-confidence-ARS
XI	613329	645577	32249	ARS:XI-633--Scer-OriDB-Likely-ARS
XI	613329	645577	32249	ARS:ARS1123--Scer-high-confidence-ARS
XI	613329	645577	32249	ARS:XI-642--Scer-OriDB-Confirmed-ARS
XI	613329	645577	32249	EvolBreak:Bond_09
XI	613329	645577	32249	gammaH2A-site
XI	613329	645577	32249	gammaH2A-site
XI	645859	650397	4539	ExperBreak:Argueso_03
XI	645859	650397	4539	gammaH2A-site
XI	645859	650397	4539	gammaH2A-site
XI	655838	666453	10616	YKRWomega1-Ty5LTR
XI	655838	666453	10616	ARS:XI-662--Scer-OriDB-Likely-ARS
XI	655838	666453	10616	ARS:ars11.660--Scer-high-confidence-ARS
XI	655838	666453	10616	gammaH2A-site
XI	655838	666453	10616	gammaH2A-site
XI	655838	666453	10616	gammaH2A-site
XII	213766	221093	7328	YLRCdelta2-Ty1LTR
XII	213766	221093	7328	YLRCdelta3-Ty1LTR
XII	213766	221093	7328	YLRWdelta4-Ty1LTR
XII	213766	221093	7328	tRNAgene:tA(UGC)L--Ala
XII	213766	221093	7328	ExperBreak:Argueso_47
XII	467660	489752	22093	YLRCdelta7-Ty1LTR
XII	467660	489752	22093	YLRCdelta8-Ty1LTR
XII	467660	489752	22093	ARS:XII-468--Scer-OriDB-Dubious-ARS
XII	467660	489752	22093	ExperBreak:Argueso_01
XII	467660	489752	22093	ExperBreak:Argueso_49
XII	467660	489752	22093	ExperBreak:Argueso_02
XII	467660	489752	22093	YLRCTy1-1
XII	467660	489752	22093	gammaH2A-site
XII	467660	489752	22093	gammaH2A-site
XII	592729	599147	6419	YLRCdelta9-Ty1LTR
XII	592729	599147	6419	YLRWdelta10-Ty1LTR
XII	592729	599147	6419	YLRWdelta11-Ty1LTR
XII	592729	599147	6419	ARS:XII-599--Scer-OriDB-Likely-ARS
XII	592729	599147	6419	YLRWTy1-2
XII	592729	599147	6419	gammaH2A-site
XII	592729	599147	6419	gammaH2A-site
XII	649305	658330	9026	YLRWdelta13-Ty1LTR
XII	649305	658330	9026	YLRWdelta14-Ty1LTR
XII	649305	658330	9026	YLRWsigma3-Ty3LTR
XII	649305	658330	9026	YLRWdelta15-Ty1LTR
XII	649305	658330	9026	HS12-8
XII	649305	658330	9026	tRNAgene:tA(AGC)L--Ala
XII	649305	658330	9026	ExperBreak:Lemoine2008_20;Argueso_52
XII	649305	658330	9026	YLRWTy1-3
XII	789094	795449	6356	YLRWsigma4-Ty3LTR
XII	789094	795449	6356	ARS:ARS1226--Scer-high-confidence-ARS;Scer-McCune-CDR-origin-/-checked-origin
XII	789094	795449	6356	ARS:XII-794--Scer-OriDB-Confirmed-ARS
XII	789094	795449	6356	tRNAgene:tD(GUC)L2--Asp
XII	789094	795449	6356	gammaH2A-site
XII	940256	947221	6966	YLRWdelta22-Ty2LTR
XII	940256	947221	6966	YLRWdelta23-Ty2LTR
XII	940256	947221	6966	ARS:XII-948--Scer-OriDB-Likely-ARS
XII	940256	947221	6966	YLRWTy2-1
XII	975583	982916	7334	YLRCdelta25-Ty2LTR
XII	975583	982916	7334	YLRCdelta26-Ty2LTR
XII	975583	982916	7334	ARS:XII-975--Scer-OriDB-Dubious-ARS
XII	975583	982916	7334	tRNAgene:tN(GUU)L--Asn
XII	975583	982916	7334	ExperBreak:Argueso_50
XII	975583	982916	7334	YLRCTy2-2
XII	975583	982916	7334	gammaH2A-site
XIII	184059	190185	6127	YMLWdelta3-Ty1LTR
XIII	184059	190185	6127	YMLWdelta4-Ty1LTR
XIII	184059	190185	6127	ARS:McCune_ARS1308--Scer-McCune-nonCDR-origin-/-unchecked-origin;Scer-high-confidence-ARS
XIII	184059	190185	6127	YMLWTy1-1
XIII	196174	202253	6080	YMLWdelta5-Ty1LTR
XIII	196174	202253	6080	YMLWdelta6-Ty1LTR
XIII	196174	202253	6080	YMLWTy1-2
XIII	356999	362992	5994	YMRCdelta7-Ty1LTR
XIII	356999	362992	5994	YMRCdelta8-Ty1LTR
XIII	356999	362992	5994	ExperBreak:Argueso_53
XIII	356999	362992	5994	YMRCTy1-3
XIII	372463	378728	6266	YMRCdelta9-Ty1LTR
XIII	372463	378728	6266	YMRCdelta10-Ty1LTR
XIII	372463	378728	6266	YMRCdelta11-Ty1LTR
XIII	372463	378728	6266	ARS:XIII-373--Scer-OriDB-Likely-ARS
XIII	372463	378728	6266	tRNAgene:tV(AAC)M1--Val
XIII	372463	378728	6266	ExperBreak:Argueso_54
XIII	372463	378728	6266	YMRCTy1-4
XIII	372463	378728	6266	gammaH2A-site
XIII	420964	431876	10913	ARS:XIII-421--Scer-OriDB-Dubious-ARS
XIII	420964	431876	10913	ARS:ars13.421--Scer-high-confidence-ARS
XIII	420964	431876	10913	ARS:XIII-433--Scer-OriDB-Likely-ARS
XIII	420964	431876	10913	gammaH2A-site
XIII	420964	431876	10913	gammaH2A-site
XIV	19538	26595	7058	gammaH2A-site
XIV	95832	103068	7237	YNLWtau1-Ty4LTR
XIV	95832	103068	7237	YNLCdelta1-Ty1LTR
XIV	95832	103068	7237	YNLCdelta2-Ty1LTR
XIV	95832	103068	7237	YNLCsigma1-Ty3LTR
XIV	95832	103068	7237	ARS:XIV-96--Scer-OriDB-Dubious-ARS
XIV	95832	103068	7237	tRNAgene:tG(UCC)N--Gly
XIV	95832	103068	7237	tRNAgene:tN(GUU)N1--Asn
XIV	95832	103068	7237	EvolBreak:Fischer_06
XIV	95832	103068	7237	YNLCTy1-1
XIV	181787	186013	4227	ARS:XIV-180--Scer-OriDB-Dubious-ARS
XIV	518456	526213	7758	YNLWdelta3-Ty1LTR
XIV	518456	526213	7758	YNLWdelta4-Ty1LTR
XIV	518456	526213	7758	ARS:XIV-516--Scer-OriDB-Likely-ARS
XIV	518456	526213	7758	tRNAgene:tD(GUC)N--Asp
XIV	518456	526213	7758	ExperBreak:Argueso_56
XIV	518456	526213	7758	YNLWTy1-2
XIV	560592	568227	7636	YNLWtau2-Ty4LTR
XIV	560592	568227	7636	YNLCdelta5-Ty2LTR
XIV	560592	568227	7636	YNLCdelta6-Ty2LTR
XIV	560592	568227	7636	ARS:McCune_ARS1422--Scer-McCune-nonCDR-origin-/-unchecked-origin;Scer-high-confidence-ARS
XIV	560592	568227	7636	ARS:XIV-561--Scer-OriDB-Confirmed-ARS
XIV	560592	568227	7636	ARS:XIV-568--Scer-OriDB-Likely-ARS
XIV	560592	568227	7636	tRNAgene:tT(AGU)N2--Thr
XIV	560592	568227	7636	tRNAgene:tP(UGG)N2--Pro;
XIV	560592	568227	7636	ExperBreak:Argueso_55
XIV	560592	568227	7636	YNLCTy2-1
XIV	560592	568227	7636	gammaH2A-site
XIV	560592	568227	7636	gammaH2A-site
XIV	598176	602418	4243	tRNAgene:tI(AAU)N2--Ile
XIV	598176	602418	4243	ExperBreak:Dunham_06
XIV	598176	602418	4243	ExperBreak:Gresham_25
XV	117662	123984	6323	YOLWdelta4-Ty1LTR
XV	117662	123984	6323	YOLWdelta5-Ty1LTR
XV	117662	123984	6323	YOLWTy1-1
XV	216186	227580	11395	YOLWsigma1-Ty3LTR
XV	216186	227580	11395	YOLWdelta6-Ty1LTR
XV	216186	227580	11395	ARS:XV-227--Scer-OriDB-Likely-ARS
XV	216186	227580	11395	ARS:McCune_ars15.228--Scer-McCune-nonCDR-origin-/-unchecked-origin
XV	216186	227580	11395	ARS:ars15.228--Scer-high-confidence-ARS
XV	216186	227580	11395	HS15-3
XV	216186	227580	11395	tRNAgene:tG(GCC)O1--Gly
XV	216186	227580	11395	EvolBreak:Fischer_04
XV	216186	227580	11395	gammaH2A-site
XV	593267	601699	8433	YORWdelta12-Ty1LTR
XV	593267	601699	8433	YORWdelta13-Ty1LTR
XV	593267	601699	8433	YORWdelta14-Ty1LTR
XV	593267	601699	8433	ARS:ARS1502--Scer-high-confidence-ARS
XV	593267	601699	8433	ARS:XV-601--Scer-OriDB-Confirmed-ARS
XV	593267	601699	8433	ARS:XV-605--Scer-OriDB-Likely-ARS
XV	593267	601699	8433	tRNAgene:tG(CCC)O--Gly
XV	593267	601699	8433	ExperBreak:Koszul_52;Maxwell_04
XV	593267	601699	8433	YORWTy1-2
XV	593267	601699	8433	gammaH2A-site
XV	703276	710685	7410	YORCdelta18-Ty1LTR
XV	703276	710685	7410	YORWdelta19-Ty1LTR
XV	703276	710685	7410	YORWtau2-Ty4LTR
XV	703276	710685	7410	YORCdelta20-Ty2LTR
XV	703276	710685	7410	YORCdelta21-Ty2LTR
XV	703276	710685	7410	YORWtau3-Ty4LTR
XV	703276	710685	7410	ARS:XV-699--Scer-OriDB-Dubious-ARS
XV	703276	710685	7410	tRNAgene:tM(CAU)O1--Met;
XV	703276	710685	7410	ExperBreak:Dunham_10
XV	703276	710685	7410	YORCTy2-1
XV	732814	745830	13017	ARS:XV-737--Scer-OriDB-Likely-ARS
XV	732814	745830	13017	gammaH2A-site
XV	970093	976494	6402	YORWdelta23-Ty2LTR
XV	970093	976494	6402	YORWdelta24-Ty2LTR
XV	970093	976494	6402	tRNAgene:tM(CAU)O2--Met;
XV	970093	976494	6402	ExperBreak:Payen_09;Argueso_57
XV	970093	976494	6402	ExperBreak:Koszul_22
XV	970093	976494	6402	YORWTy2-2
XVI	56109	64052	7944	YPLWsigma1-Ty3LTR
XVI	56109	64052	7944	YPLWdelta2-Ty1LTR
XVI	56109	64052	7944	YPLWdelta3-Ty1LTR
XVI	56109	64052	7944	YPLWdelta4-Ty1LTR
XVI	56109	64052	7944	YPLWdelta5-Ty2LTR
XVI	56109	64052	7944	YPLWdelta6-Ty1LTR
XVI	56109	64052	7944	ARS:XVI-57--Scer-OriDB-Dubious-ARS
XVI	56109	64052	7944	TER1601
XVI	56109	64052	7944	tRNAgene:tW(CCA)P--Trp
XVI	56109	64052	7944	EvolBreak:Kellis_53
XVI	56109	64052	7944	ExperBreak:Argueso_58
XVI	56109	64052	7944	YPLWTy1-1
XVI	436321	444512	8192	YPLCdelta10-Ty1LTR
XVI	436321	444512	8192	YPLWdelta11-Ty1LTR
XVI	436321	444512	8192	YPLCtau1-Ty4LTR
XVI	436321	444512	8192	YPLCtau2-Ty4LTR
XVI	436321	444512	8192	ARS:XVI-440--Scer-OriDB-Likely-ARS
XVI	436321	444512	8192	TER1602
XVI	436321	444512	8192	YPLCTy4-1
XVI	436321	444512	8192	gammaH2A-site
XVI	804287	810692	6406	YPRWdelta17-Ty1LTR
XVI	804287	810692	6406	YPRCdelta18-Ty1LTR
XVI	804287	810692	6406	YPRCdelta19-Ty1LTR
XVI	804287	810692	6406	tRNAgene:tN(GUU)P--Asn
XVI	804287	810692	6406	ExperBreak:Lemoine2008_02;VanHulle_09
XVI	804287	810692	6406	YPRCTy1-2
XVI	844382	856997	12616	YPRWdelta20-Ty1LTR
XVI	844382	856997	12616	YPRWdelta21-Ty1LTR
XVI	844382	856997	12616	YPRCdelta22-Ty1LTR
XVI	844382	856997	12616	YPRCdelta23-Ty1LTR
XVI	844382	856997	12616	YPRWsigma3-Ty3LTR
XVI	844382	856997	12616	YPRCdelta24-Ty1LTR
XVI	844382	856997	12616	ARS:XVI-851--Scer-OriDB-Likely-ARS
XVI	844382	856997	12616	tRNAgene:tA(AGC)P--Ala
XVI	844382	856997	12616	ExperBreak:Lemoine_06
XVI	844382	856997	12616	ExperBreak:Schacherer2004_01;VanHulle_11;Huang_04
XVI	844382	856997	12616	YPRWTy1-3
XVI	844382	856997	12616	YPRCTy1-4
XVI	844382	856997	12616	gammaH2A-site
